# Supplementary material for: The impact of the land-to-sea transition on evolutionary integration and modularity of the pinniped backbone
Source: Commun Biol. 2023 Nov 10;6:1141. doi: 10.1038/s42003-023-05512-8 (PMC10638317; doi:10.1038/s42003-023-05512-8)
Supplement: Supplementary file 4 — Supplementary Data 1 [file 42003_2023_5512_MOESM4_ESM.csv]

	X1.Arctocephalus.australis.100341.C03	X2.Arctocephalus.australis.100341.C03	X3.Arctocephalus.australis.100341.C03	X1.Arctocephalus.australis.100341.C04	X2.Arctocephalus.australis.100341.C04	X3.Arctocephalus.australis.100341.C04	X1.Arctocephalus.australis.100341.C05	X2.Arctocephalus.australis.100341.C05	X3.Arctocephalus.australis.100341.C05	X1.Arctocephalus.australis.100341.C06	X2.Arctocephalus.australis.100341.C06	X3.Arctocephalus.australis.100341.C06	X1.Arctocephalus.australis.100341.C07	X2.Arctocephalus.australis.100341.C07	X3.Arctocephalus.australis.100341.C07	X1.Arctocephalus.australis.100341.T01	X2.Arctocephalus.australis.100341.T01	X3.Arctocephalus.australis.100341.T01	X1.Arctocephalus.australis.100341.T02	X2.Arctocephalus.australis.100341.T02	X3.Arctocephalus.australis.100341.T02	X1.Arctocephalus.australis.100341.T03	X2.Arctocephalus.australis.100341.T03	X3.Arctocephalus.australis.100341.T03	X1.Arctocephalus.australis.100341.T04	X2.Arctocephalus.australis.100341.T04	X3.Arctocephalus.australis.100341.T04	X1.Arctocephalus.australis.100341.T05	X2.Arctocephalus.australis.100341.T05	X3.Arctocephalus.australis.100341.T05	X1.Arctocephalus.australis.100341.T06	X2.Arctocephalus.australis.100341.T06	X3.Arctocephalus.australis.100341.T06	X1.Arctocephalus.australis.100341.T07	X2.Arctocephalus.australis.100341.T07	X3.Arctocephalus.australis.100341.T07	X1.Arctocephalus.australis.100341.T08	X2.Arctocephalus.australis.100341.T08	X3.Arctocephalus.australis.100341.T08	X1.Arctocephalus.australis.100341.T09	X2.Arctocephalus.australis.100341.T09	X3.Arctocephalus.australis.100341.T09	X1.Arctocephalus.australis.100341.T10	X2.Arctocephalus.australis.100341.T10	X3.Arctocephalus.australis.100341.T10	X1.Arctocephalus.australis.100341.T11	X2.Arctocephalus.australis.100341.T11	X3.Arctocephalus.australis.100341.T11	X1.Arctocephalus.australis.100341.T12
1	-25.9224	33.35469	535.4616	-34.24163	19.65069	533.4365	-18.46237	9.019711	534.015	-29.07305	13.2089	514.9508	-40.3363	42.20443	512.5193	-37.71696	52.00314	514.4459	-11.03715	36.25411	505.8585	-47.64335	56.43822	536.4073	-13.28564	34.97229	521.4568	-38.84916	49.02789	544.7522	-8.86754	29.2151	519.1191	-43.81274	63.8516	557.9771	0.942975	29.3105	516.6552	1.832567	36.5948	533.0914	-42.56005	52.36219	541.8569	-37.8592	44.51552	547.4833	-30.3427
2	-24.27018	27.24673	547.0167	-28.20606	23.81182	542.3003	-16.30661	19.99319	545.4092	-19.13474	21.61497	539.4652	-27.78115	31.50798	545.7524	-25.32593	30.52037	544.5833	-14.15219	26.77646	548.0645	-27.97749	35.79234	557.3152	-16.34242	28.55874	554.1473	-22.7457	32.61084	561.7966	-11.39413	20.57135	549.6296	-36.31998	38.38169	565.6569	-5.88563	15.39999	546.833	-0.1433282	24.62164	561.6927	-30.11358	28.83921	559.3679	-25.12991	28.25432	559.7782	-18.61563
3	-23.8238	28.31098	548.8358	-26.4334	25.65919	542.5744	-15.97738	24.28799	545.6487	-17.14723	25.44192	541.9376	-25.62008	33.04742	547.6973	-22.19465	30.80146	548.1722	-14.15126	27.10424	550.2042	-26.0116	34.66872	558.3953	-16.95352	28.249	558.7584	-19.74481	30.98491	564.338	-11.47805	20.11712	554.057	-34.68681	34.55062	566.2838	-6.894176	14.91668	550.0192	0.05868471	24.69321	563.9869	-27.88274	26.66273	560.8326	-23.13933	26.45924	561.086	-15.94027
4	-11.07687	22.15141	553.8273	-11.0375	19.57588	544.344	-2.052158	27.11224	556.7227	-2.029593	18.72216	550.6904	-12.4612	27.09857	553.1019	-11.61608	23.30378	549.3251	-5.977469	21.95895	558.3692	-22.80173	21.60652	557.6936	-8.976247	26.85262	564.2927	-16.07736	20.2931	561.5632	-6.612162	16.00931	556.829	-37.72192	27.38047	564.1601	-1.975391	14.91715	552.9346	6.265455	22.96323	566.9833	-27.76099	22.53671	557.8118	-23.10307	21.10836	557.2521	-16.90829
5	-10.40846	10.81973	558.8899	-14.66187	5.568737	549.7177	-1.410125	12.15121	563.2311	-4.058489	5.717072	553.3448	-14.3728	7.413394	553.6971	-16.09061	4.565299	547.3245	-3.066154	12.97765	561.2421	-24.19443	14.47996	561.41	-7.470171	18.2946	570.902	-15.83952	16.51628	564.5463	-7.409265	11.55854	560.71	-39.92576	20.76873	565.4371	-0.3742061	8.310266	558.6358	7.377772	17.80749	572.4558	-28.24368	14.78316	560.8018	-22.64948	13.98398	561.6696	-16.56676
6	-7.692347	15.74368	553.2157	-11.66948	9.826538	543.7299	2.623111	17.65718	557.2406	-0.9785805	11.51987	547.4832	-11.57785	16.76765	547.3422	-12.7402	14.03702	544.1578	-0.1332598	18.64956	559.3185	-22.10085	17.38709	557.3434	-5.261057	22.9584	568.7084	-12.97086	16.79402	559.6799	-4.831282	14.03639	559.5894	-39.51643	24.17034	560.8544	0.7570553	12.39013	556.5474	9.705718	21.58413	569.7008	-26.96941	18.27654	554.9641	-21.48876	15.93449	556.3627	-16.73831
7	-13.89015	15.85376	556.9908	-16.38094	13.54227	548.4401	-5.395581	17.68219	560.246	-6.610928	11.03548	554.3569	-16.10272	15.68589	557.8621	-15.15154	10.89708	553.9825	-7.490126	17.28221	559.6797	-24.67982	18.68156	561.0346	-10.39749	21.52788	566.6747	-17.00692	19.07635	564.6017	-8.756275	13.51566	558.5713	-38.1861	24.95821	567.1516	-2.909108	10.69328	554.9103	3.698606	19.47305	569.1602	-28.51849	19.14213	561.377	-23.13692	18.15046	562.0621	-17.88724
8	-33.49589	28.59828	558.8386	-34.52215	31.24341	555.2217	-28.567	29.90755	554.5135	-25.26859	31.6941	555.8671	-31.04514	36.97395	563.7217	-25.17622	32.00809	561.21	-24.74214	23.93624	556.9485	-25.35302	33.18902	570.9501	-24.43897	24.27007	563.346	-19.84811	29.80805	573.0993	-18.85817	18.89223	557.7501	-30.93705	33.60485	571.9772	-13.20723	13.71766	550.4993	-4.908622	22.50995	565.8046	-28.22773	28.08447	566.013	-23.64367	26.29696	566.3464	-17.27
9	-39.27334	19.79274	562.8574	-42.74071	17.81232	561.0099	-35.36448	15.00298	559.1855	-36.20667	18.24384	559.0805	-42.10437	24.01843	569.127	-38.48569	23.22692	566.5758	-31.05253	16.286	560.1343	-27.18052	27.21372	577.7793	-27.37469	19.37802	567.9193	-20.27165	26.59282	578.3513	-21.50317	13.95744	561.7177	-29.41043	29.28337	578.5225	-15.07998	8.099767	554.1081	-4.802998	18.62333	569.7387	-27.69383	24.27981	572.2151	-23.03289	20.75779	570.5898	-18.72511
10	-41.02351	25.27773	558.8925	-43.3334	25.33545	556.594	-36.20126	20.89017	553.1719	-35.39854	25.68648	553.5341	-43.74025	32.39216	563.0867	-36.10088	31.07188	562.524	-32.25444	21.79573	556.991	-25.78385	32.97228	576.178	-27.82377	23.3807	565.7419	-19.23172	30.71679	577.8379	-22.68827	17.61445	560.1677	-27.67296	33.59486	575.7958	-11.16246	10.85144	552.3648	-7.449967	21.20852	568.3097	-26.47126	28.66212	570.3301	-22.78473	25.23358	570.75	-18.89818
11	-34.05073	22.27834	560.4992	-36.35152	21.89455	556.7228	-29.08586	20.24405	557.8987	-28.51565	21.90573	558.1077	-32.85252	27.34703	566.5165	-27.45282	26.16628	563.7977	-23.88411	17.85058	559.0815	-27.30957	28.16879	572.5247	-23.94785	20.63078	565.5408	-20.69032	26.40678	574.237	-18.0846	15.16358	559.5472	-32.22161	29.44366	574.6035	-17.34366	10.99435	551.7822	-3.339231	20.5902	567.5344	-28.49357	24.3222	568.199	-23.57259	22.52705	566.8808	-17.66253
12	-21.11271	24.56831	563.6682	-22.89449	22.82711	556.5646	-16.64586	26.06659	561.1777	-14.68273	23.0804	558.7813	-21.81605	25.02021	565.9545	-17.40138	21.31334	562.021	-16.1314	22.87183	566.6369	-15.64359	24.47523	568.9045	-18.58778	28.63499	575.3577	-6.571156	24.39941	571.5437	-11.30494	22.95805	569.088	-24.28733	22.63092	564.6996	-11.19208	18.4774	564.2892	-0.9193912	27.32792	578.6266	-15.86503	20.00438	565.3148	-12.39579	18.65743	566.1387	-7.415825
13	-16.30885	31.63374	576.0568	-14.50541	27.61687	569.6469	-16.0808	35.05201	575.7566	-8.557454	27.55606	574.97	-11.08961	27.52469	583.1233	-3.447309	21.57983	576.7964	-15.29206	29.21824	584.2883	0.2211723	20.05507	575.9441	-19.34942	35.55321	591.8013	7.576139	21.13558	578.693	-12.24379	29.55704	585.0148	-11.86152	11.92084	562.1517	-14.63963	24.40997	577.8295	-2.148495	35.23553	593.4788	-0.3762856	15.05791	568.9531	4.070995	14.89379	568.9655	8.616753
14	-10.37578	25.38566	567.4387	-11.13507	20.06476	560.3795	-7.681391	28.25186	570.7916	-3.428364	21.01848	566.8644	-8.691484	22.04275	570.5152	-4.585988	17.59503	563.6055	-7.09273	25.14059	574.7499	-5.45776	17.89703	565.0225	-10.27902	32.49788	585.429	3.109274	18.59299	568.5004	-1.928928	25.84887	576.5469	-22.84804	14.56933	557.3954	-4.649083	22.77296	573.1238	7.134508	32.40907	587.5029	-7.602131	12.91644	559.7507	-3.846581	12.3874	560.1053	0.1640844
15	-28.0432	29.62213	570.7485	-26.62829	27.40432	566.9844	-26.5933	29.76743	568.1378	-20.25489	27.65125	570.3108	-24.93909	30.07473	577.4672	-15.44733	24.66746	574.4041	-24.07256	27.58694	573.8265	-7.70256	26.89125	578.7573	-26.85615	32.58419	583.4792	-0.1914711	28.10941	581.3669	-20.07461	29.11792	575.9383	-14.33938	21.01567	568.7572	-21.83108	22.12453	570.3246	-10.20799	31.40311	587.8099	-6.80748	23.47232	573.6655	-5.147076	22.02727	574.4155	-0.193702
16	17.13026	48.69567	561.8798	19.12201	37.25502	546.2538	18.34501	45.08676	560.454	20.32213	23.80755	547.8805	7.261461	24.28594	544.0316	2.743635	15.49074	537.5408	11.76711	23.15813	556.238	-24.37327	14.89715	542.1967	5.14922	20.93854	564.8234	-17.09214	11.16334	550.8424	9.041265	8.276565	555.9091	-50.00521	24.47006	555.0771	13.88266	12.05064	552.4951	14.81674	20.84995	563.193	-32.3363	13.13385	549.2182	-27.11409	16.44633	550.4374	-20.60298
17	-37.98721	66.7589	573.5481	-35.43972	63.65163	567.996	-44.32393	50.83838	554.1155	-38.24693	48.2478	559.1223	-44.35111	52.22528	567.4707	-36.33082	45.44312	571.0542	-42.05653	32.94662	552.1484	-30.88601	43.96642	582.1783	-39.95523	21.11259	558.8879	-27.07723	37.96264	586.1077	-33.22902	19.29389	552.6163	-27.34044	41.44925	584.7512	-24.45124	8.904423	543.7817	-14.30336	19.45879	561.1332	-31.35769	36.13018	577.5726	-28.15137	29.31233	574.295	-21.97841
18	-25.19729	36.11915	535.2603	-35.07993	22.01422	530.3908	-18.41813	10.88231	528.3657	-27.48788	17.49223	511.588	-37.56942	50.19995	509.432	-34.93195	59.04705	511.7864	-9.37682	42.65366	505.1796	-44.02851	62.93125	532.2303	-13.59736	40.42362	520.8226	-35.98739	55.57375	540.358	-7.065837	36.82849	516.4021	-42.06793	71.31235	552.448	0.712935	35.56689	515.1783	1.501711	42.95488	531.4087	-39.19787	56.72609	537.8231	-34.16973	54.61816	542.5875	-26.51297
19	-20.77038	42.91784	542.2344	-25.48064	34.38659	535.166	-13.97082	34.14468	536.279	-14.06883	37.14569	533.2504	-20.28653	49.91335	539.8633	-16.04539	50.85288	538.7158	-9.505369	48.01491	540.5176	-19.17916	52.13881	546.8224	-15.17254	45.62793	544.3069	-17.51363	50.68709	548.7487	-5.860561	39.65141	537.8997	-30.51543	56.80117	549.9911	-4.423754	36.49977	531.724	-0.1739863	44.54258	546.3686	-25.40752	49.03208	543.7358	-22.86335	48.74706	546.5416	-16.66953
20	-20.33748	41.40737	544.1047	-22.8875	36.05552	538.8641	-13.96247	36.39804	540.354	-13.16759	37.24189	536.6791	-18.86507	48.96072	544.3559	-13.87072	46.81785	544.5511	-10.14604	45.98904	543.4683	-18.31031	44.79965	551.9542	-15.96834	44.40398	547.1535	-16.37855	46.1412	552.9424	-6.79756	36.33597	543.2503	-29.79217	53.49451	551.2141	-4.482154	34.94143	535.6813	0.1564741	44.05923	549.575	-23.99651	46.4879	545.1003	-19.13788	42.65891	551.1589	-12.89311
21	-31.3833	45.60163	554.5284	-30.41916	46.09695	550.0145	-27.67028	44.29556	545.9702	-22.04043	46.35933	548.7155	-26.54353	52.28497	557.2172	-19.67037	46.81653	555.5192	-20.87319	45.69271	550.0423	-16.48684	51.31782	559.3647	-24.03386	44.49001	553.0276	-13.85192	48.27483	561.8637	-14.58791	37.30776	547.1522	-24.01103	50.88842	557.5459	-11.83161	31.44054	540.7026	-5.580834	43.3342	553.6927	-21.3568	45.29539	552.8564	-18.01941	46.19725	555.6384	-13.23826
22	-31.64804	59.26266	545.9286	-29.41552	58.78434	542.0033	-27.15075	53.61163	535.222	-22.14197	55.10357	537.9546	-27.4719	62.54168	550.3979	-16.18718	59.1359	553.3303	-18.47494	51.52851	545.4814	-16.1815	54.82691	554.7104	-21.86605	47.57978	549.4651	-13.8673	52.65195	557.2429	-11.97441	41.48118	541.251	-23.70146	55.36884	553.6675	-9.978547	35.0233	535.732	-4.646999	46.25432	549.5944	-22.50715	48.91645	548.4559	-19.12885	52.382	553.0715	-13.53868
23	-35.47104	51.54108	550.847	-34.24116	51.60699	546.8686	-30.80933	45.11117	540.2654	-28.23697	46.9921	543.343	-33.0088	55.64378	553.1473	-22.42831	55.15094	556.8623	-23.25064	50.42552	548.1189	-15.9115	54.27546	558.7463	-24.52416	46.29049	550.9032	-13.68772	52.51119	561.1985	-15.76873	41.06017	544.0653	-21.89068	54.3381	556.8157	-12.59933	33.96002	538.261	-7.397016	44.93359	551.4985	-21.10232	48.50389	551.6265	-20.50472	49.61103	557.1696	-18.23848
24	-28.75925	53.73908	550.3731	-26.67643	51.49134	546.5485	-23.94779	50.32775	542.182	-17.08033	51.70834	542.9813	-21.9278	57.86275	554.113	-14.21094	51.65256	550.7434	-17.02605	47.35677	547.3275	-17.62892	50.12246	555.0648	-22.13324	45.213	551.6813	-14.29103	48.48512	558.0909	-11.11963	38.51075	544.2945	-25.17556	52.09672	554.5966	-9.736832	32.99966	538.7711	-3.060477	44.08733	552.1327	-22.17546	45.45075	550.2817	-16.98901	49.80936	551.3639	-10.94632
25	-5.610369	40.15331	547.0099	-6.416374	36.2109	540.6278	1.449105	41.3339	547.6251	2.965053	35.01724	543.3739	-6.292343	38.84707	547.6392	-3.820955	39.59937	541.5745	-1.815741	42.42838	551.7389	-13.07887	40.09281	543.8339	-7.343363	44.62062	555.8852	-11.65218	40.15046	550.2692	0.4464564	35.59762	546.4438	-31.52131	43.76558	548.2071	-0.662528	34.27256	542.2667	5.047222	43.82203	554.7932	-21.38964	38.86115	544.4127	-17.15294	42.04032	545.3069	-13.36597
26	-3.357023	51.14495	539.7921	-3.335468	46.19831	532.0079	2.230213	50.56722	539.2271	5.198514	41.31062	532.243	-3.345062	49.92138	540.0123	0.4717069	47.62894	539.2704	-2.231158	48.85806	546.9766	-13.65829	47.73434	541.6071	-9.198792	46.41154	551.8573	-11.62604	44.2264	547.948	-0.3113163	39.24187	542.08	-30.30763	49.97351	546.2045	-0.6400986	38.61792	537.3608	4.627062	47.97604	549.6664	-22.03268	43.67891	541.077	-17.62428	45.26532	542.8784	-13.57222
27	-1.433201	43.7176	541.6276	-2.268494	37.99917	533.5851	5.365849	43.79472	542.1392	5.018386	32.68232	535.2007	-4.801394	40.98203	539.7839	1.629485	40.2436	537.2401	1.640809	46.76697	549.9301	-11.92879	43.03696	540.525	-6.463927	46.73312	554.1628	-13.54592	42.10279	551.1443	2.609662	37.86277	544.4041	-31.59269	46.86379	544.2823	2.151816	37.17704	540.7913	7.822194	46.80685	552.3452	-21.35076	39.41834	540.498	-17.03942	42.1796	542.4042	-17.11314
28	-6.334872	46.96165	545.5591	-6.48156	42.63708	538.0357	-1.563227	47.08823	545.3746	1.254461	42.85379	538.8909	-6.557355	47.43195	547.65	-4.999107	45.06002	543.0253	-4.998654	44.86549	547.9872	-14.22988	44.68378	544.853	-9.098825	44.60179	553.9775	-10.78066	42.23063	547.9227	-2.232349	36.7631	544.5776	-30.29504	47.74545	550.0771	-2.567168	35.16321	539.5907	2.485486	45.23878	552.0493	-21.90685	42.42244	544.738	-18.03749	44.79804	545.5533	-11.11868
29	-16.26854	49.89615	554.6304	-14.76498	46.49717	547.6685	-13.34258	50.71834	549.1711	-6.52936	47.2306	548.1025	-11.62599	50.46135	557.6582	-3.639725	44.56516	556.0866	-11.97853	47.974	559.2354	-4.142394	44.22932	555.7236	-15.61127	51.34961	564.2047	1.169874	45.59119	558.9462	-5.8775	44.44962	557.0823	-16.3203	40.92788	548.6022	-9.694023	41.43369	551.5431	-2.103151	48.32584	564.4656	-8.63954	40.55405	550.5577	-6.157514	41.18676	553.0411	-1.472625
30	-11.01182	58.66363	566.5453	-5.511983	55.21626	560.0242	-13.87464	63.241	562.3012	1.670552	57.56541	564.2264	-0.7196622	53.17187	574.2126	5.691004	41.43176	570.1578	-11.55305	52.72169	576.36	11.13923	39.17427	562.193	-17.12353	58.31287	579.98	16.38371	42.96109	565.4648	-5.624169	53.40736	571.2466	-3.733558	31.6766	544.9064	-13.82476	49.21608	564.9268	-3.475919	58.33932	576.6475	6.66659	37.94834	552.8761	9.019282	38.86905	554.3534	14.43968
31	-22.50879	56.75069	564.0082	-18.28982	54.83394	558.1265	-23.21524	57.91538	555.4392	-12.01368	57.12548	557.7001	-15.02199	57.47013	570.2526	-5.67234	50.1101	567.7044	-19.96973	54.61847	566.4407	2.778287	50.50056	563.5277	-26.08808	57.87605	570.5424	6.983383	52.68425	569.4465	-15.7267	53.3435	562.4147	-3.383217	42.06813	553.3148	-22.39745	45.42926	554.1296	-13.33838	53.16247	567.777	-2.177185	47.35991	559.014	0.3789883	46.51741	561.3696	5.582282
32	-3.807949	51.64492	560.1079	-1.677324	46.24122	550.4886	-2.752629	55.02331	556.5612	7.234767	49.33785	553.4888	2.824938	48.34837	561.9091	7.406387	40.493	554.3765	-2.649294	52.00507	566.8054	4.531418	37.87501	548.1628	-7.168147	57.85049	570.6533	11.87843	41.53019	553.6172	4.230207	48.591	562.9128	-16.24976	33.83795	537.6557	-1.032259	47.38763	559.6257	7.090963	54.3825	568.3086	-2.243716	34.32881	541.8276	0.1200314	36.5645	544.5558	6.402457
33	-36.84128	68.77127	573.7307	-34.96857	66.54385	565.6478	-43.54531	54.97683	548.4229	-38.2531	53.91779	556.4602	-39.83689	58.69684	566.1795	-33.12563	51.0848	571.099	-43.36256	40.33572	551.872	-25.75554	52.05108	579.692	-43.56172	31.07334	556.5142	-22.73813	48.35132	584.6669	-35.48158	30.1991	550.4915	-21.37501	47.52458	581.3282	-26.8925	17.15776	539.3474	-17.3704	28.248	556.1212	-28.16771	45.25934	572.1077	-25.13758	44.39384	570.5987	-18.06684
34	16.72157	51.66042	560.6613	18.67369	40.39653	544.7874	17.01004	48.09326	556.6555	20.87165	29.08194	545.6376	8.536452	31.89693	543.3971	6.288109	20.33514	537.8526	15.88349	30.24397	556.0969	-18.24335	19.57272	536.1331	11.3438	31.20016	562.749	-11.44817	17.69019	542.4668	13.54042	17.62407	553.8817	-47.61551	28.84044	546.711	14.62056	18.38432	548.9816	18.13176	30.95359	557.5698	-29.70607	19.81261	540.2627	-25.14066	25.24426	541.9028	-17.05741
35	-15.06378	32.24763	575.4827	-13.1287	28.43984	568.3632	-13.38631	36.3076	574.5162	-6.431599	28.84549	573.7559	-8.683319	28.89544	581.8245	-2.040857	22.36065	575.5314	-14.28843	30.50957	584.4252	2.028855	19.9707	574.5411	-18.22754	37.25632	591.7953	10.53745	21.55757	578.5026	-10.69589	30.61761	585.2407	-11.63294	12.49466	559.6333	-13.2839	25.84343	578.1532	-0.7868378	36.26179	593.0396	0.7234797	14.90982	566.9796	4.6243	14.90391	567.0252	9.186794
36	-17.35797	32.95316	575.7894	-15.51045	30.17237	569.4554	-17.8445	37.23151	574.4139	-9.511617	30.66657	574.2806	-10.91712	30.79058	583.3292	-3.918947	24.10732	577.185	-16.0543	31.02922	584.0629	1.241732	21.46	576.4824	-20.58131	37.2832	591.5966	9.898117	22.26438	579.7543	-13.46061	31.25605	584.8029	-9.956441	13.99893	561.9984	-16.7077	25.46301	577.2807	-3.719418	36.35508	592.7792	0.8313594	16.73013	569.5191	4.518801	16.48979	570.0599	9.250401
37	-15.98551	33.363	574.9752	-13.35544	32.93459	567.2071	-15.57297	38.996	573.1521	-6.950155	33.17643	572.7435	-5.461052	35.3702	584.9824	-1.417725	25.40539	577.4616	-15.02923	31.77419	584.3235	2.810275	21.41547	575.3359	-19.31774	39.12558	591.2261	10.71772	23.06948	578.6854	-12.06437	32.00294	584.6605	-10.09448	14.80516	560.0119	-15.2721	27.32595	577.0328	-2.354195	37.35727	592.4763	1.041556	16.16872	568.0959	4.961218	16.15693	568.3369	9.504623
38	-14.08557	58.18867	571.301	-6.847785	55.11968	565.1045	-16.50846	63.53111	566.6942	-0.3559952	56.57366	564.1283	-2.872147	52.2797	575.6864	4.735285	41.36003	571.4739	-13.90582	52.30346	577.0529	10.80267	39.78577	563.9058	-19.03397	57.29183	580.9991	16.52275	42.82234	567.4346	-7.358682	52.84989	571.9481	-3.033278	32.1263	546.7701	-15.55855	48.50954	564.9782	-5.121182	57.68543	577.6182	6.690467	37.73997	554.6016	9.156371	39.39489	556.0944	14.82465
39	-6.794068	56.19047	570.0567	-1.499479	52.11033	562.1706	-10.23567	62.35366	567.1912	2.54016	55.28243	563.4444	-0.1893711	50.49829	574.6899	6.452419	40.59425	569.5613	-11.04925	51.64075	577.4301	11.29154	37.86987	562.0909	-16.2452	57.05919	581.8292	17.00848	41.32781	565.7533	-4.644371	52.45225	572.1723	-5.004973	30.60919	543.8602	-12.27506	48.85238	565.587	-1.579262	58.16821	577.9977	6.879505	36.1892	552.3782	9.474069	37.17294	553.392	14.77708
40	-9.602031	56.84845	572.7358	-5.907847	48.86337	565.5524	-14.58292	55.3543	571.2543	0.3518028	52.93122	566.3341	-2.101563	45.11565	580.313	2.586562	36.31076	572.2728	-12.73876	50.80442	578.006	10.88785	37.7448	563.5486	-18.2227	56.08899	582.2541	16.54676	41.39698	567.2465	-6.28678	51.78389	572.7213	-4.040258	30.28632	546.162	-14.31542	47.4034	566.4086	-3.539506	57.18747	578.6594	6.531701	35.77151	554.2701	9.477727	37.63844	555.549	14.72281
[truncated: 3,101 more columns]
