# Supplementary material for: The impact of the land-to-sea transition on evolutionary integration and modularity of the pinniped backbone
Source: Commun Biol. 2023 Nov 10;6:1141. doi: 10.1038/s42003-023-05512-8 (PMC10638317; doi:10.1038/s42003-023-05512-8)
Supplement: Supplementary file 5 — Supplementary Data 2-22 [file 42003_2023_5512_MOESM5_ESM.xlsx]

## Sheet: Supplementary Data 2
Supplementary Data 2. Results of Procrustes ANOVAs for all pinnipeds for the cervical plus joined thoracolumbar count procedure. The independent variable is the log-transformed centroid size (logCS). Abbreviations: Df, degrees of freedom; MS, mean of squares; Rsq, R square; F, F statistics; Z, Z-score; Pr, p-value.
C03	Df	SS	MS	Rsq	F	Z	Pr(>F)
log(CS)	1	0.011	0.011	0.123	3.51	2.585	0.002
Residuals	25	0.085	0.003	0.876
Total	26	0.097
C04	Df	SS	MS	Rsq	F	Z	Pr(>F)
log(CS)	1	0.012	0.012	0.129	3.73	2.725	0.001
Residuals	25	0.083	0.003	0.87
Total	26	0.095
C05	Df	SS	MS	Rsq	F	Z	Pr(>F)
log(CS)	1	0.014	0.014	0.133	3.856	2.433	0.007
Residuals	25	0.092	0.003	0.866
Total	26	0.106
C06	Df	SS	MS	Rsq	F	Z	Pr(>F)
log(CS)	1	0.011	0.011	0.107	3.008	2.153	0.018
Residuals	25	0.098	0.003	0.892
Total	26	0.11
C07	Df	SS	MS	Rsq	F	Z	Pr(>F)
log(CS)	1	0.011	0.011	0.115	3.266	2.491	0.005
Residuals	25	0.088	0.003	0.884
Total	26	0.099
TL01	Df	SS	MS	Rsq	F	Z	Pr(>F)
log(CS)	1	0.014	0.014	0.128	3.67	2.558	0.003
Residuals	25	0.095	0.003	0.871
Total	26	0.109
TL02	Df	SS	MS	Rsq	F	Z	Pr(>F)
log(CS)	1	0.017	0.017	0.147	4.331	2.664	0.001
Residuals	25	0.1	0.004	0.852
Total	26	0.117
TL03	Df	SS	MS	Rsq	F	Z	Pr(>F)
log(CS)	1	0.016	0.016	0.147	4.319	2.639	0.001
Residuals	25	0.094	0.003	0.852
Total	26	0.11
TL04	Df	SS	MS	Rsq	F	Z	Pr(>F)
log(CS)	1	0.02	0.02	0.184	5.64	2.806	0.001
Residuals	25	0.091	0.003	0.815
Total	26	0.112
TL05	Df	SS	MS	Rsq	F	Z	Pr(>F)
log(CS)	1	0.017	0.017	0.159	4.735	2.496	0.004
Residuals	25	0.093	0.003	0.84
Total	26	0.111
TL06	Df	SS	MS	Rsq	F	Z	Pr(>F)
log(CS)	1	0.016	0.016	0.152	4.495	2.528	0.003
Residuals	25	0.093	0.003	0.847
Total	26	0.11
TL07	Df	SS	MS	Rsq	F	Z	Pr(>F)
log(CS)	1	0.016	0.016	0.155	4.612	2.657	0.002
Residuals	25	0.088	0.003	0.844
Total	26	0.104
TL08	Df	SS	MS	Rsq	F	Z	Pr(>F)
log(CS)	1	0.016	0.016	0.159	4.726	2.547	0.002
Residuals	25	0.089	0.003	0.84
Total	26	0.106
TL09	Df	SS	MS	Rsq	F	Z	Pr(>F)
log(CS)	1	0.016	0.016	0.161	4.817	2.396	0.008
Residuals	25	0.083	0.003	0.838
Total	26	0.099
TL10	Df	SS	MS	Rsq	F	Z	Pr(>F)
log(CS)	1	0.014	0.014	0.132	3.808	2.298	0.012
Residuals	25	0.094	0.003	0.867
Total	26	0.108
TL11	Df	SS	MS	Rsq	F	Z	Pr(>F)
log(CS)	1	0.012	0.012	0.12	3.413	2.446	0.013
Residuals	25	0.09	0.003	0.879
Total	26	0.103
TL12	Df	SS	MS	Rsq	F	Z	Pr(>F)
log(CS)	1	0.009	0.009	0.087	2.384	1.966	0.031
Residuals	25	0.095	0.003	0.912
Total	26	0.104
TL13	Df	SS	MS	Rsq	F	Z	Pr(>F)
log(CS)	1	0.013	0.013	0.104	2.923	2.241	0.009
Residuals	25	0.112	0.004	0.895
Total	26	0.125
TL14	Df	SS	MS	Rsq	F	Z	Pr(>F)
log(CS)	1	0.012	0.012	0.096	2.669	2.141	0.013
Residuals	25	0.118	0.004	0.903
Total	26	0.13
TL15	Df	SS	MS	Rsq	F	Z	Pr(>F)
log(CS)	1	0.013	0.013	0.1	2.779	2.111	0.015
Residuals	25	0.122	0.004	0.899
Total	26	0.135
TL16	Df	SS	MS	Rsq	F	Z	Pr(>F)
log(CS)	1	0.013	0.013	0.093	2.589	1.909	0.031
Residuals	25	0.129	0.005	0.906
Total	26	0.142
TL17	Df	SS	MS	Rsq	F	Z	Pr(>F)
log(CS)	1	0.008	0.008	0.094	2.618	2.213	0.014
Residuals	25	0.082	0.003	0.905
Total	26	0.091
TL18	Df	SS	MS	Rsq	F	Z	Pr(>F)
log(CS)	1	0.009	0.009	0.103	2.893	2.314	0.007
Residuals	25	0.084	0.003	0.896
Total	26	0.094
TL19	Df	SS	MS	Rsq	F	Z	Pr(>F)
log(CS)	1	0.011	0.011	0.101	2.83	2.044	0.023
Residuals	25	0.105	0.004	0.898
Total	26	0.117
TL20	Df	SS	MS	Rsq	F	Z	Pr(>F)
log(CS)	1	0.009	0.009	0.094	2.612	2.518	0.004
Residuals	25	0.092	0.003	0.905
Total	26	0.101

## Sheet: Supplementary Data 3
Supplementary Data 3. Results of Procrustes ANOVAs for all pinnipeds for the thoracolumbar boundary count procedure. The independent variable is the log-transformed centroid size (logCS). MS, mean of squares; Rsq, R square; F, F statistics; Z, Z-score; Pr, p-value.
L01	Df	SS	MS	Rsq	F	Z	Pr(>F)
log(CS)	1	0.016	0.016	0.139	4.061	2.743	0.001
Residuals	25	0.103	0.004	0.86
Total	26	0.12
L02	Df	SS	MS	Rsq	F	Z	Pr(>F)
log(CS)	1	0.022	0.022	0.182	5.582	3.044	0.001
Residuals	25	0.099	0.003	0.817
Total	26	0.121
L03	Df	SS	MS	Rsq	F	Z	Pr(>F)
log(CS)	1	0.017	0.017	0.156	4.629	2.552	0.004
Residuals	25	0.093	0.003	0.843
Total	26	0.111
L04	Df	SS	MS	Rsq	F	Z	Pr(>F)
log(CS)	1	0.019	0.019	0.163	4.904	2.64	0.001
Residuals	25	0.097	0.003	0.836
Total	26	0.117
T01	Df	SS	MS	Rsq	F	Z	Pr(>F)
log(CS)	1	0.016	0.016	0.155	4.614	2.66	0.002
Residuals	25	0.09	0.003	0.844
Total	26	0.107
T02	Df	SS	MS	Rsq	F	Z	Pr(>F)
log(CS)	1	0.017	0.017	0.164	4.934	2.558	0.004
Residuals	25	0.086	0.003	0.835
Total	26	0.103
T03	Df	SS	MS	Rsq	F	Z	Pr(>F)
log(CS)	1	0.013	0.013	0.13	3.74	2.25	0.02
Residuals	25	0.087	0.003	0.869
Total	26	0.1
T04	Df	SS	MS	Rsq	F	Z	Pr(>F)
log(CS)	1	0.016	0.016	0.155	4.586	2.441	0.007
Residuals	25	0.089	0.003	0.844
Total	26	0.105
T05	Df	SS	MS	Rsq	F	Z	Pr(>F)
log(CS)	1	0.014	0.014	0.133	3.86	2.53	0.004
Residuals	25	0.093	0.003	0.866
Total	26	0.108
T06	Df	SS	MS	Rsq	F	Z	Pr(>F)
log(CS)	1	0.011	0.011	0.108	3.053	2.21	0.013
Residuals	25	0.098	0.003	0.891
Total	26	0.11
T07	Df	SS	MS	Rsq	F	Z	Pr(>F)
log(CS)	1	0.014	0.014	0.109	3.088	2.233	0.01
Residuals	25	0.115	0.004	0.89
Total	26	0.13
T08	Df	SS	MS	Rsq	F	Z	Pr(>F)
log(CS)	1	0.012	0.012	0.095	2.643	2.062	0.019
Residuals	25	0.114	0.004	0.904
Total	26	0.126
T09	Df	SS	MS	Rsq	F	Z	Pr(>F)
log(CS)	1	0.013	0.013	0.104	2.93	2.031	0.028
Residuals	25	0.117	0.004	0.895
Total	26	0.131
T10	Df	SS	MS	Rsq	F	Z	Pr(>F)
log(CS)	1	0.01	0.01	0.104	2.918	2.249	0.014
Residuals	25	0.094	0.003	0.895
Total	26	0.104
T11	Df	SS	MS	Rsq	F	Z	Pr(>F)
log(CS)	1	0.009	0.009	0.105	2.942	2.428	0.008
Residuals	25	0.083	0.003	0.894
Total	26	0.092
T12	Df	SS	MS	Rsq	F	Z	Pr(>F)
log(CS)	1	0.01	0.01	0.095	2.651	2.008	0.025
Residuals	25	0.097	0.003	0.904
Total	26	0.108
T13	Df	SS	MS	Rsq	F	Z	Pr(>F)
log(CS)	1	0.009	0.009	0.093	2.565	2.047	0.021
Residuals	25	0.09	0.003	0.906
Total	26	0.1

## Sheet: Supplementary Data 4
Supplementary Data 4. Results of Procrustes ANOVAs for all pinnipeds for the diaphragmatic start count procedure. The independent variable is the log-transformed centroid size (logCS). MS, mean of squares; Rsq, R square; F, F statistics; Z, Z-score; Pr, p-value.
Diaph	Df	SS	MS	Rsq	F	Z	Pr(>F)
log(CS)	1	0.01	0.01	0.093	2.579	2.023	0.023
Residuals	25	0.098	0.003	0.906
Total	26	0.109
PosD01	Df	SS	MS	Rsq	F	Z	Pr(>F)
log(CS)	1	0.009	0.009	0.086	2.364	1.938	0.031
Residuals	25	0.102	0.004	0.913
Total	26	0.112
PosD02	Df	SS	MS	Rsq	F	Z	Pr(>F)
log(CS)	1	0.012	0.012	0.103	2.894	2.075	0.02
Residuals	25	0.107	0.004	0.896
Total	26	0.119
PosD03	Df	SS	MS	Rsq	F	Z	Pr(>F)
log(CS)	1	0.013	0.013	0.1	2.788	2.156	0.017
Residuals	25	0.117	0.004	0.899
Total	26	0.13
PosD04	Df	SS	MS	Rsq	F	Z	Pr(>F)
log(CS)	1	0.012	0.012	0.069	1.874	1.273	0.112
Residuals	25	0.164	0.006	0.93
Total	26	0.177
PosD05	Df	SS	MS	Rsq	F	Z	Pr(>F)
log(CS)	1	0.01	0.01	0.044	1.166	0.617	0.279
Residuals	25	0.22	0.008	0.955
Total	26	0.231
PosD06	Df	SS	MS	Rsq	F	Z	Pr(>F)
log(CS)	1	0.009	0.009	0.087	2.385	1.947	0.033
Residuals	25	0.094	0.003	0.912
Total	26	0.103
PosD07	Df	SS	MS	Rsq	F	Z	Pr(>F)
log(CS)	1	0.01	0.01	0.104	2.924	2.276	0.009
Residuals	25	0.089	0.003	0.895
Total	26	0.1
PosD08	Df	SS	MS	Rsq	F	Z	Pr(>F)
log(CS)	1	0.012	0.012	0.11	3.103	2.342	0.007
Residuals	25	0.097	0.003	0.889
Total	26	0.109
PreD01	Df	SS	MS	Rsq	F	Z	Pr(>F)
log(CS)	1	0.012	0.012	0.115	3.27	2.2	0.02
Residuals	25	0.097	0.003	0.884
Total	26	0.109
PreD02	Df	SS	MS	Rsq	F	Z	Pr(>F)
log(CS)	1	0.018	0.018	0.181	5.53	2.476	0.003
Residuals	25	0.083	0.003	0.818
Total	26	0.102
PreD03	Df	SS	MS	Rsq	F	Z	Pr(>F)
log(CS)	1	0.014	0.014	0.142	4.166	2.406	0.004
Residuals	25	0.088	0.003	0.857
Total	26	0.103
PreD04	Df	SS	MS	Rsq	F	Z	Pr(>F)
log(CS)	1	0.016	0.016	0.151	4.469	2.525	0.002
Residuals	25	0.093	0.003	0.848
Total	26	0.11
PreD05	Df	SS	MS	Rsq	F	Z	Pr(>F)
log(CS)	1	0.016	0.016	0.142	4.16	2.514	0.004
Residuals	25	0.096	0.003	0.857
Total	26	0.112
PreD06	Df	SS	MS	Rsq	F	Z	Pr(>F)
log(CS)	1	0.019	0.019	0.16	4.782	2.499	0.003
Residuals	25	0.1	0.004	0.839
Total	26	0.12
PreD07	Df	SS	MS	Rsq	F	Z	Pr(>F)
log(CS)	1	0.019	0.019	0.165	4.972	2.772	0.001
Residuals	25	0.098	0.003	0.834
Total	26	0.118

## Sheet: Supplementary Data 5
Supplementary Data 5. Results of Procrustes ANOVAs for all pinnipeds for the selected vertebrae procedure. The independent variable is the log-transformed centroid size (logCS). MS, mean of squares; Rsq, R square; F, F statistics; Z, Z-score; Pr, p-value.
Diaph	Df	SS	MS	Rsq	F	Z	Pr(>F)
log(CS)	1	0.01	0.01	0.093	2.575	2.021	0.024
Residuals	25	0.098	0.003	0.906
Total	26	0.109
Lfirst	Df	SS	MS	Rsq	F	Z	Pr(>F)
log(CS)	1	0.01	0.01	0.104	2.918	2.249	0.014
Residuals	25	0.094	0.003	0.895
Total	26	0.104
Llast	Df	SS	MS	Rsq	F	Z	Pr(>F)
log(CS)	1	0.011	0.011	0.11	3.104	2.618	0.003
Residuals	25	0.095	0.003	0.889
Total	26	0.107
Tfirst	Df	SS	MS	Rsq	F	Z	Pr(>F)
log(CS)	1	0.014	0.014	0.128	3.67	2.558	0.003
Residuals	25	0.095	0.003	0.871
Total	26	0.109
Tmid	Df	SS	MS	Rsq	F	Z	Pr(>F)
log(CS)	1	0.013	0.013	0.104	2.93	2.031	0.028
Residuals	25	0.117	0.004	0.895
Total	26	0.131
Tlast	Df	SS	MS	Rsq	F	Z	Pr(>F)
log(CS)	1	0.016	0.016	0.152	4.506	2.639	0.002
Residuals	25	0.089	0.003	0.847
Total	26	0.105

## Sheet: Supplementary Data 6
Supplementary Data 6. Results (p-values) obtained from phylogenetic and non-phylogenetic 2B-PLSs for each pair of vertebrae for the cervical plus joined thoracolumbar count procedure. The results for all pinnipeds, phocids and otariids are shown. Benjamini-Hochberg method used for each sets of 2B-PLS analyses, p-values correction are shown (BHα).
	All pinnipeds		Phocids		Otariids
	2B-PLS	phy 2B-PLS	2B-PLS	phy 2B-PLS	2B-PLS	phy 2B-PLS
BH(α)	0.05	0.049	0.05	0.05	0.006	0.026
C03 C04	0.001	0.001	0.001	0.001	0.019	0.003
C03 C05	0.001	0.001	0.001	0.002	0.044	0.005
C03 C06	0.001	0.001	0.001	0.002	0.086	0.005
C03 C07	0.001	0.001	0.001	0.001	0.015	0.016
C03 TL01	0.001	0.001	0.001	0.001	0.035	0.016
C03 TL02	0.001	0.001	0.001	0.002	0.099	0.029
C03 TL03	0.001	0.002	0.001	0.001	0.963	0.085
C03 TL04	0.001	0.004	0.001	0.002	0.212	0.288
C03 TL05	0.001	0.013	0.001	0.002	0.104	0.066
C03 TL06	0.001	0.006	0.001	0.001	0.111	0.051
C03 TL07	0.001	0.001	0.001	0.001	0.143	0.06
C03 TL08	0.001	0.002	0.001	0.001	0.016	0.038
C03 TL09	0.001	0.002	0.001	0.002	0.124	0.15
C03 TL10	0.001	0.013	0.002	0.003	0.617	0.014
C03 TL11	0.001	0.003	0.003	0.001	0.582	0.06
C03 TL12	0.001	0.005	0.001	0.001	0.469	0.054
C03 TL13	0.001	0.001	0.001	0.003	0.383	0.051
C03 TL14	0.001	0.001	0.002	0.002	0.457	0.098
C03 TL15	0.001	0.005	0.002	0.013	0.068	0.016
C03 TL16	0.001	0.002	0.002	0.014	0.26	0.031
C03 TL17	0.001	0.001	0.004	0.004	0.077	0.055
C03 TL18	0.001	0.002	0.002	0.001	0.045	0.039
C03 TL19	0.001	0.002	0.001	0.001	0.007	0.02
C03 TL20	0.001	0.002	0.001	0.008	0.192	0.125
C04 C05	0.001	0.001	0.001	0.001	0.002	0.001
C04 C06	0.001	0.001	0.001	0.001	0.01	0.001
C04 C07	0.001	0.001	0.001	0.001	0.002	0.001
C04 TL01	0.001	0.001	0.001	0.001	0.095	0.01
C04 TL02	0.001	0.001	0.001	0.001	0.121	0.028
C04 TL03	0.001	0.001	0.001	0.002	0.594	0.069
C04 TL04	0.001	0.003	0.001	0.001	0.119	0.123
C04 TL05	0.001	0.002	0.001	0.001	0.026	0.022
C04 TL06	0.001	0.001	0.001	0.001	0.012	0.024
C04 TL07	0.001	0.001	0.001	0.001	0.055	0.044
C04 TL08	0.001	0.001	0.001	0.002	0.016	0.019
C04 TL09	0.001	0.001	0.001	0.001	0.011	0.043
C04 TL10	0.001	0.001	0.001	0.001	0.175	0.023
C04 TL11	0.001	0.001	0.001	0.001	0.098	0.026
C04 TL12	0.001	0.004	0.001	0.001	0.207	0.004
C04 TL13	0.001	0.001	0.001	0.001	0.219	0.012
C04 TL14	0.001	0.001	0.001	0.001	0.368	0.018
C04 TL15	0.001	0.001	0.001	0.002	0.024	0.015
C04 TL16	0.001	0.001	0.002	0.005	0.111	0.071
C04 TL17	0.001	0.001	0.001	0.001	0.158	0.019
C04 TL18	0.001	0.001	0.001	0.003	0.039	0.013
C04 TL19	0.001	0.001	0.002	0.006	0.009	0.003
C04 TL20	0.001	0.002	0.001	0.005	0.185	0.066
C05 C06	0.001	0.001	0.001	0.001	0.004	0.001
C05 C07	0.001	0.001	0.001	0.001	0.135	0.002
C05 TL01	0.001	0.001	0.001	0.001	0.105	0.009
C05 TL02	0.001	0.001	0.001	0.001	0.364	0.024
C05 TL03	0.001	0.001	0.001	0.002	0.058	0.286
C05 TL04	0.001	0.001	0.001	0.001	0.45	0.097
C05 TL05	0.001	0.002	0.002	0.003	0.222	0.023
C05 TL06	0.001	0.001	0.001	0.001	0.121	0.032
C05 TL07	0.001	0.001	0.001	0.001	0.347	0.058
C05 TL08	0.001	0.001	0.001	0.001	0.138	0.024
C05 TL09	0.001	0.002	0.001	0.002	0.409	0.049
C05 TL10	0.001	0.003	0.001	0.006	0.37	0.038
C05 TL11	0.001	0.001	0.001	0.002	0.607	0.015
C05 TL12	0.001	0.002	0.001	0.002	0.293	0.001
C05 TL13	0.001	0.001	0.001	0.001	0.341	0.021
C05 TL14	0.001	0.001	0.001	0.001	0.606	0.015
C05 TL15	0.001	0.002	0.003	0.003	0.087	0.011
C05 TL16	0.001	0.016	0.005	0.031	0.403	0.077
C05 TL17	0.001	0.001	0.002	0.019	0.148	0.008
C05 TL18	0.001	0.003	0.003	0.028	0.136	0.009
C05 TL19	0.001	0.002	0.005	0.134	0.176	0.009
C05 TL20	0.001	0.011	0.001	0.063	0.317	0.029
C06 C07	0.001	0.001	0.001	0.001	0.005	0.001
C06 TL01	0.001	0.001	0.001	0.001	0.023	0.001
C06 TL02	0.001	0.001	0.001	0.001	0.577	0.063
C06 TL03	0.001	0.002	0.002	0.002	0.869	0.27
C06 TL04	0.001	0.002	0.001	0.001	0.423	0.095
C06 TL05	0.001	0.002	0.003	0.002	0.354	0.008
C06 TL06	0.001	0.003	0.003	0.001	0.53	0.015
C06 TL07	0.001	0.001	0.001	0.001	0.417	0.038
C06 TL08	0.001	0.001	0.001	0.001	0.1	0.007
C06 TL09	0.001	0.004	0.001	0.007	0.471	0.031
C06 TL10	0.001	0.004	0.002	0.004	0.706	0.053
C06 TL11	0.001	0.002	0.001	0.001	0.569	0.006
C06 TL12	0.001	0.001	0.001	0.001	0.377	0.007
C06 TL13	0.001	0.001	0.001	0.001	0.671	0.073
C06 TL14	0.001	0.001	0.001	0.001	0.309	0.027
C06 TL15	0.001	0.003	0.005	0.002	0.057	0.012
C06 TL16	0.001	0.089	0.007	0.016	0.001	0.071
C06 TL17	0.001	0.001	0.006	0.015	0.046	0.005
C06 TL18	0.001	0.003	0.004	0.025	0.064	0.005
C06 TL19	0.001	0.004	0.006	0.094	0.034	0.006
C06 TL20	0.001	0.031	0.005	0.082	0.287	0.013
C07 TL01	0.001	0.001	0.001	0.001	0.026	0.001
C07 TL02	0.001	0.001	0.001	0.001	0.209	0.072
C07 TL03	0.001	0.001	0.001	0.001	0.021	0.753
C07 TL04	0.001	0.001	0.001	0.002	0.46	0.305
C07 TL05	0.001	0.001	0.001	0.005	0.281	0.023
C07 TL06	0.001	0.001	0.001	0.002	0.074	0.021
C07 TL07	0.001	0.001	0.001	0.001	0.485	0.115
C07 TL08	0.001	0.001	0.001	0.001	0.04	0.024
C07 TL09	0.001	0.001	0.002	0.002	0.158	0.101
C07 TL10	0.001	0.001	0.001	0.001	0.375	0.106
C07 TL11	0.001	0.001	0.001	0.001	0.087	0.022
C07 TL12	0.001	0.001	0.001	0.001	0.168	0.004
C07 TL13	0.001	0.003	0.001	0.001	0.494	0.097
C07 TL14	0.001	0.001	0.001	0.001	0.288	0.025
C07 TL15	0.001	0.001	0.001	0.001	0.105	0.031
C07 TL16	0.001	0.003	0.001	0.002	0.259	0.134
C07 TL17	0.001	0.001	0.002	0.001	0.06	0.001
C07 TL18	0.001	0.003	0.003	0.009	0.016	0.003
C07 TL19	0.001	0.007	0.002	0.025	0.004	0.002
C07 TL20	0.001	0.005	0.001	0.034	0.338	0.03
TL01 TL02	0.001	0.001	0.001	0.001	0.017	0.007
TL01 TL03	0.001	0.001	0.001	0.001	0.241	0.023
TL01 TL04	0.001	0.001	0.001	0.001	0.104	0.161
TL01 TL05	0.001	0.001	0.001	0.002	0.114	0.023
TL01 TL06	0.001	0.001	0.001	0.001	0.104	0.01
TL01 TL07	0.001	0.001	0.001	0.001	0.2	0.044
TL01 TL08	0.001	0.001	0.001	0.001	0.017	0.006
TL01 TL09	0.001	0.001	0.001	0.001	0.039	0.007
TL01 TL10	0.001	0.001	0.001	0.001	0.135	0.088
TL01 TL11	0.001	0.001	0.001	0.001	0.078	0.004
TL01 TL12	0.001	0.001	0.001	0.001	0.268	0.024
TL01 TL13	0.001	0.001	0.001	0.001	0.097	0.075
TL01 TL14	0.001	0.001	0.001	0.001	0.09	0.035
TL01 TL15	0.001	0.001	0.001	0.002	0.08	0.004
TL01 TL16	0.001	0.001	0.001	0.001	0.891	0.126
TL01 TL17	0.001	0.001	0.005	0.002	0.038	0.001
TL01 TL18	0.001	0.002	0.001	0.007	0.001	0.001
TL01 TL19	0.001	0.001	0.001	0.032	0.005	0.001
TL01 TL20	0.001	0.001	0.001	0.014	0.213	0.001
TL02 TL03	0.001	0.001	0.001	0.001	0.1	0.037
TL02 TL04	0.001	0.001	0.001	0.001	0.021	0.05
TL02 TL05	0.001	0.001	0.001	0.001	0.006	0.082
TL02 TL06	0.001	0.001	0.001	0.001	0.002	0.042
TL02 TL07	0.001	0.001	0.001	0.001	0.03	0.288
TL02 TL08	0.001	0.001	0.001	0.001	0.032	0.092
TL02 TL09	0.001	0.001	0.001	0.001	0.014	0.056
TL02 TL10	0.001	0.001	0.001	0.001	0.032	0.068
TL02 TL11	0.001	0.001	0.001	0.001	0.091	0.037
TL02 TL12	0.001	0.001	0.001	0.001	0.17	0.007
TL02 TL13	0.001	0.001	0.001	0.001	0.063	0.016
TL02 TL14	0.001	0.001	0.001	0.001	0.481	0.022
TL02 TL15	0.001	0.001	0.002	0.001	0.383	0.001
TL02 TL16	0.001	0.001	0.002	0.002	0.198	0.06
TL02 TL17	0.001	0.001	0.001	0.004	0.332	0.005
TL02 TL18	0.001	0.001	0.001	0.002	0.026	0.004
TL02 TL19	0.001	0.001	0.001	0.011	0.081	0.005
TL02 TL20	0.001	0.001	0.001	0.007	0.44	0.02
TL03 TL04	0.001	0.001	0.001	0.001	0.023	0.026
TL03 TL05	0.001	0.001	0.001	0.001	0.081	0.185
TL03 TL06	0.001	0.001	0.001	0.001	0.1	0.422
TL03 TL07	0.001	0.001	0.001	0.001	0.134	0.157
TL03 TL08	0.001	0.001	0.001	0.001	0.216	0.122
TL03 TL09	0.001	0.001	0.001	0.001	0.095	0.641
TL03 TL10	0.001	0.001	0.001	0.002	0.019	0.511
TL03 TL11	0.001	0.001	0.001	0.001	0.137	0.433
TL03 TL12	0.001	0.001	0.001	0.001	0.004	0.006
TL03 TL13	0.001	0.001	0.001	0.001	0.232	0.187
TL03 TL14	0.001	0.001	0.001	0.001	0.301	0.237
TL03 TL15	0.001	0.001	0.001	0.003	0.663	0.048
TL03 TL16	0.001	0.001	0.002	0.016	0.203	0.103
TL03 TL17	0.001	0.001	0.001	0.009	0.227	0.554
TL03 TL18	0.001	0.001	0.001	0.005	0.176	0.275
TL03 TL19	0.001	0.002	0.001	0.024	0.665	0.068
TL03 TL20	0.001	0.001	0.001	0.038	0.572	0.615
TL04 TL05	0.001	0.001	0.001	0.001	0.001	0.001
TL04 TL06	0.001	0.001	0.001	0.001	0.004	0.022
TL04 TL07	0.001	0.001	0.001	0.001	0.003	0.103
TL04 TL08	0.001	0.001	0.001	0.001	0.025	0.136
TL04 TL09	0.001	0.001	0.001	0.001	0.001	0.06
TL04 TL10	0.001	0.001	0.001	0.001	0.002	0.006
TL04 TL11	0.001	0.001	0.001	0.001	0.001	0.028
TL04 TL12	0.001	0.001	0.001	0.001	0.152	0.238
TL04 TL13	0.001	0.001	0.001	0.001	0.093	0.133
TL04 TL14	0.001	0.001	0.001	0.001	0.295	0.07
TL04 TL15	0.001	0.001	0.001	0.001	0.172	0.034
TL04 TL16	0.001	0.001	0.002	0.004	0.388	0.039
TL04 TL17	0.001	0.001	0.001	0.012	0.404	0.243
TL04 TL18	0.001	0.001	0.001	0.001	0.251	0.146
TL04 TL19	0.001	0.001	0.001	0.001	0.737	0.06
TL04 TL20	0.001	0.001	0.001	0.006	0.306	0.805
TL05 TL06	0.001	0.001	0.001	0.001	0.002	0.001
TL05 TL07	0.001	0.001	0.001	0.001	0.001	0.002
TL05 TL08	0.001	0.001	0.001	0.001	0.006	0.003
TL05 TL09	0.001	0.001	0.001	0.001	0.002	0.011
TL05 TL10	0.001	0.001	0.001	0.001	0.001	0.003
TL05 TL11	0.001	0.001	0.001	0.001	0.005	0.011
TL05 TL12	0.001	0.001	0.001	0.001	0.17	0.062
TL05 TL13	0.001	0.001	0.001	0.001	0.024	0.019
TL05 TL14	0.001	0.001	0.001	0.001	0.227	0.005
TL05 TL15	0.001	0.001	0.001	0.002	0.088	0.037
TL05 TL16	0.001	0.001	0.002	0.004	0.341	0.025
TL05 TL17	0.001	0.001	0.001	0.01	0.26	0.03
TL05 TL18	0.001	0.001	0.001	0.001	0.119	0.018
TL05 TL19	0.001	0.001	0.001	0.001	0.35	0.022
TL05 TL20	0.001	0.001	0.001	0.003	0.256	0.361
TL06 TL07	0.001	0.001	0.001	0.001	0.001	0.001
TL06 TL08	0.001	0.001	0.001	0.001	0.008	0.001
TL06 TL09	0.001	0.001	0.001	0.001	0.007	0.009
TL06 TL10	0.001	0.001	0.001	0.001	0.022	0.002
TL06 TL11	0.001	0.001	0.001	0.001	0.009	0.01
TL06 TL12	0.001	0.001	0.001	0.001	0.238	0.243
TL06 TL13	0.001	0.001	0.001	0.001	0.026	0.023
TL06 TL14	0.001	0.001	0.001	0.002	0.229	0.008
TL06 TL15	0.001	0.001	0.001	0.002	0.177	0.024
TL06 TL16	0.001	0.001	0.001	0.003	0.467	0.027
TL06 TL17	0.001	0.001	0.001	0.003	0.419	0.023
TL06 TL18	0.001	0.001	0.001	0.001	0.119	0.01
TL06 TL19	0.001	0.001	0.001	0.001	0.347	0.017
TL06 TL20	0.001	0.001	0.001	0.003	0.524	0.059
TL07 TL08	0.001	0.001	0.001	0.001	0.004	0.001
TL07 TL09	0.001	0.001	0.001	0.001	0.001	0.005
TL07 TL10	0.001	0.001	0.001	0.001	0.004	0.002
TL07 TL11	0.001	0.001	0.001	0.001	0.002	0.004
TL07 TL12	0.001	0.001	0.001	0.001	0.106	0.041
TL07 TL13	0.001	0.001	0.001	0.001	0.025	0.028
TL07 TL14	0.001	0.001	0.001	0.001	0.248	0.041
TL07 TL15	0.001	0.001	0.001	0.001	0.263	0.084
TL07 TL16	0.001	0.001	0.001	0.002	0.559	0.185
TL07 TL17	0.001	0.001	0.001	0.007	0.241	0.137
TL07 TL18	0.001	0.001	0.001	0.002	0.142	0.124
TL07 TL19	0.001	0.001	0.001	0.002	0.588	0.144
TL07 TL20	0.001	0.001	0.001	0.001	0.007	0.153
TL08 TL09	0.001	0.001	0.001	0.001	0.001	0.004
TL08 TL10	0.001	0.001	0.001	0.001	0.021	0.002
TL08 TL11	0.001	0.001	0.001	0.001	0.017	0.001
TL08 TL12	0.001	0.001	0.001	0.001	0.235	0.042
TL08 TL13	0.001	0.001	0.001	0.001	0.157	0.007
TL08 TL14	0.001	0.001	0.001	0.001	0.304	0.007
TL08 TL15	0.001	0.001	0.001	0.001	0.087	0.021
TL08 TL16	0.001	0.001	0.001	0.001	0.48	0.05
TL08 TL17	0.001	0.001	0.001	0.004	0.078	0.013
TL08 TL18	0.001	0.001	0.001	0.002	0.034	0.009
TL08 TL19	0.001	0.001	0.001	0.002	0.058	0.022
TL08 TL20	0.001	0.001	0.001	0.003	0.008	0.048
TL09 TL10	0.001	0.001	0.001	0.001	0.006	0.005
TL09 TL11	0.001	0.001	0.001	0.001	0.009	0.001
TL09 TL12	0.001	0.001	0.001	0.001	0.026	0.021
TL09 TL13	0.001	0.001	0.001	0.001	0.02	0.041
TL09 TL14	0.001	0.001	0.001	0.001	0.509	0.031
TL09 TL15	0.001	0.001	0.001	0.001	0.173	0.029
TL09 TL16	0.001	0.001	0.001	0.001	0.056	0.026
TL09 TL17	0.001	0.001	0.001	0.004	0.215	0.032
TL09 TL18	0.001	0.001	0.001	0.001	0.036	0.024
TL09 TL19	0.001	0.001	0.001	0.001	0.244	0.041
TL09 TL20	0.001	0.001	0.001	0.002	0.095	0.107
TL10 TL11	0.001	0.001	0.001	0.001	0.003	0.044
TL10 TL12	0.001	0.001	0.001	0.001	0.416	0.133
TL10 TL13	0.001	0.001	0.001	0.001	0.033	0.01
TL10 TL14	0.001	0.001	0.001	0.001	0.198	0.01
TL10 TL15	0.001	0.001	0.001	0.001	0.073	0.03
TL10 TL16	0.001	0.001	0.001	0.001	0.031	0.01
TL10 TL17	0.001	0.003	0.001	0.003	0.362	0.091
TL10 TL18	0.001	0.001	0.001	0.001	0.133	0.079
TL10 TL19	0.001	0.001	0.001	0.001	0.375	0.057
TL10 TL20	0.001	0.001	0.001	0.002	0.196	0.138
TL11 TL12	0.001	0.001	0.001	0.001	0.105	0.064
TL11 TL13	0.001	0.001	0.001	0.001	0.154	0.135
TL11 TL14	0.001	0.001	0.001	0.001	0.34	0.061
TL11 TL15	0.001	0.001	0.001	0.001	0.245	0.024
TL11 TL16	0.001	0.001	0.001	0.001	0.72	0.203
TL11 TL17	0.001	0.001	0.003	0.004	0.601	0.004
TL11 TL18	0.001	0.001	0.001	0.001	0.09	0.01
TL11 TL19	0.001	0.001	0.001	0.001	0.212	0.007
TL11 TL20	0.001	0.001	0.001	0.001	0.118	0.021
TL12 TL13	0.001	0.001	0.001	0.001	0.102	0.002
TL12 TL14	0.001	0.001	0.001	0.001	0.154	0.001
TL12 TL15	0.001	0.001	0.001	0.001	0.142	0.009
TL12 TL16	0.001	0.001	0.001	0.001	0.195	0.026
TL12 TL17	0.001	0.001	0.001	0.006	0.326	0.013
TL12 TL18	0.001	0.001	0.001	0.001	0.001	0.011
TL12 TL19	0.001	0.001	0.001	0.002	0.001	0.001
TL12 TL20	0.001	0.001	0.001	0.001	0.017	0.112
TL13 TL14	0.001	0.001	0.001	0.001	0.126	0.001
TL13 TL15	0.001	0.001	0.001	0.001	0.035	0.01
TL13 TL16	0.001	0.001	0.001	0.001	0.186	0.045
TL13 TL17	0.001	0.002	0.001	0.01	0.046	0.094
TL13 TL18	0.001	0.001	0.001	0.002	0.006	0.038
TL13 TL19	0.001	0.001	0.001	0.01	0.103	0.033
TL13 TL20	0.001	0.001	0.001	0.003	0.123	0.078
TL14 TL15	0.001	0.001	0.001	0.001	0.289	0.005
TL14 TL16	0.001	0.001	0.001	0.001	0.123	0.011
TL14 TL17	0.001	0.001	0.001	0.001	0.146	0.032
TL14 TL18	0.001	0.001	0.001	0.001	0.006	0.014
TL14 TL19	0.001	0.001	0.001	0.001	0.032	0.009
TL14 TL20	0.001	0.001	0.001	0.002	0.152	0.105
TL15 TL16	0.001	0.001	0.001	0.001	0.21	0.03
TL15 TL17	0.001	0.001	0.001	0.001	0.193	0.004
TL15 TL18	0.001	0.001	0.001	0.001	0.04	0.002
TL15 TL19	0.001	0.001	0.001	0.001	0.055	0.001
TL15 TL20	0.001	0.001	0.001	0.001	0.06	0.014
TL16 TL17	0.001	0.001	0.004	0.002	0.289	0.139
TL16 TL18	0.001	0.001	0.001	0.001	0.275	0.103
TL16 TL19	0.001	0.001	0.001	0.001	0.176	0.048
TL16 TL20	0.001	0.001	0.001	0.001	0.03	0.207
TL17 TL18	0.001	0.001	0.001	0.001	0.002	0.001
TL17 TL19	0.001	0.001	0.001	0.002	0.003	0.001
TL17 TL20	0.001	0.001	0.001	0.004	0.015	0.007
TL18 TL19	0.001	0.001	0.001	0.001	0.005	0.001
TL18 TL20	0.001	0.001	0.001	0.001	0.023	0.001
TL19 TL20	0.001	0.001	0.001	0.001	0.035	0.008

## Sheet: Supplementary Data 7
Supplementary Data 7. Results (p-values) obtained from phylogenetic and non-phylogenetic 2B-PLSs for each pair of vertebrae for the thoracolumbar boundary count procedure. The results for all pinnipeds, phocids and otariids are shown.Benjamini-Hochberg method used for each sets of 2B-PLS analyses, p-values correction are shown (BHα).
	All pinnipeds		Phocids		Otariids
	2B-PLS	phy 2B-PLS	2B-PLS	phy 2B-PLS	2B-PLS	phy 2B-PLS
BHα	0.05	0.05	0.05	0.049	0.008	0.033
T13 T12	0.001	0.001	0.001	0.001	0.004	0.009
T13 T11	0.001	0.001	0.001	0.001	0.007	0.011
T13 T10	0.001	0.001	0.001	0.001	0.032	0.198
T13 T09	0.001	0.001	0.002	0.001	0.013	0.386
T13 T08	0.001	0.001	0.001	0.001	0.119	0.33
T13 T07	0.001	0.001	0.001	0.001	0.015	0.1
T13 T06	0.001	0.001	0.001	0.001	0.019	0.06
T13 T05	0.001	0.001	0.001	0.002	0.027	0.012
T13 T04	0.001	0.001	0.001	0.001	0.636	0.09
T13 T03	0.001	0.001	0.001	0.001	0.438	0.176
T13 T02	0.001	0.001	0.001	0.001	0.151	0.144
T13 T01	0.001	0.001	0.001	0.002	0.549	0.009
T13 L01	0.001	0.002	0.001	0.013	0.239	0.123
T13 L02	0.001	0.001	0.001	0.015	0.39	0.015
T13 L03	0.001	0.001	0.002	0.013	0.604	0.044
T13 L04	0.001	0.005	0.001	0.075	0.311	0.01
T12 T11	0.001	0.001	0.001	0.001	0.001	0.001
T12 T10	0.001	0.001	0.001	0.001	0.002	0.016
T12 T09	0.001	0.001	0.001	0.001	0.001	0.025
T12 T08	0.001	0.001	0.001	0.001	0.049	0.004
T12 T07	0.001	0.001	0.001	0.001	0.017	0.03
T12 T06	0.001	0.001	0.001	0.001	0.01	0.004
T12 T05	0.001	0.001	0.001	0.001	0.007	0.001
T12 T04	0.001	0.001	0.001	0.002	0.048	0.033
T12 T03	0.001	0.001	0.001	0.001	0.195	0.153
T12 T02	0.001	0.001	0.001	0.001	0.294	0.048
T12 T01	0.001	0.001	0.002	0.001	0.088	0.008
T12 L01	0.001	0.001	0.001	0.004	0.016	0.464
T12 L02	0.001	0.001	0.001	0.011	0.244	0.012
T12 L03	0.001	0.001	0.001	0.003	0.455	0.008
T12 L04	0.001	0.002	0.001	0.002	0.93	0.015
T11 T10	0.001	0.001	0.001	0.001	0.001	0.002
T11 T09	0.001	0.001	0.001	0.001	0.001	0.006
T11 T08	0.001	0.001	0.001	0.001	0.01	0.089
T11 T07	0.001	0.001	0.001	0.001	0.004	0.014
T11 T06	0.001	0.001	0.001	0.001	0.004	0.029
T11 T05	0.001	0.001	0.001	0.001	0.004	0.05
T11 T04	0.001	0.001	0.001	0.001	0.054	0.006
T11 T03	0.001	0.001	0.001	0.001	0.058	0.048
T11 T02	0.001	0.001	0.001	0.001	0.157	0.024
T11 T01	0.001	0.001	0.001	0.001	0.057	0.008
T11 L01	0.001	0.001	0.001	0.002	0.021	0.321
T11 L02	0.001	0.001	0.001	0.006	0.242	0.035
T11 L03	0.001	0.001	0.001	0.003	0.34	0.029
T11 L04	0.001	0.001	0.001	0.001	0.363	0.075
T10 T09	0.001	0.001	0.001	0.001	0.001	0.001
T10 T08	0.001	0.001	0.001	0.001	0.012	0.005
T10 T07	0.001	0.001	0.001	0.001	0.003	0.015
T10 T06	0.001	0.001	0.001	0.001	0.008	0.002
T10 T05	0.001	0.001	0.001	0.001	0.003	0.078
T10 T04	0.001	0.001	0.001	0.001	0.037	0.013
T10 T03	0.001	0.001	0.001	0.001	0.047	0.06
T10 T02	0.001	0.001	0.001	0.001	0.204	0.039
T10 T01	0.001	0.001	0.001	0.001	0.122	0.026
T10 L01	0.001	0.001	0.001	0.001	0.086	0.008
T10 L02	0.001	0.001	0.001	0.006	0.481	0.063
T10 L03	0.001	0.001	0.001	0.001	0.426	0.037
T10 L04	0.001	0.001	0.001	0.001	0.147	0.005
T09 T08	0.001	0.001	0.001	0.001	0.017	0.001
T09 T07	0.001	0.001	0.001	0.001	0.003	0.001
T09 T06	0.001	0.001	0.001	0.001	0.002	0.001
T09 T05	0.001	0.001	0.001	0.001	0.001	0.048
T09 T04	0.001	0.001	0.001	0.001	0.019	0.005
T09 T03	0.001	0.001	0.001	0.001	0.084	0.017
T09 T02	0.001	0.001	0.001	0.001	0.201	0.004
T09 T01	0.001	0.001	0.001	0.001	0.068	0.007
T09 L01	0.001	0.001	0.001	0.001	0.072	0.019
T09 L02	0.001	0.001	0.001	0.008	0.157	0.021
T09 L03	0.001	0.001	0.001	0.003	0.315	0.01
T09 L04	0.001	0.001	0.001	0.002	0.053	0.01
T08 T07	0.001	0.001	0.001	0.001	0.007	0.001
T08 T06	0.001	0.001	0.001	0.001	0.029	0.001
T08 T05	0.001	0.001	0.001	0.001	0.027	0.007
T08 T04	0.001	0.001	0.001	0.001	0.098	0.001
T08 T03	0.001	0.001	0.001	0.001	0.104	0.002
T08 T02	0.001	0.001	0.001	0.001	0.453	0.001
T08 T01	0.001	0.001	0.001	0.001	0.008	0.008
T08 L01	0.001	0.001	0.001	0.001	0.238	0.09
T08 L02	0.001	0.004	0.001	0.011	0.016	0.058
T08 L03	0.001	0.001	0.001	0.004	0.338	0.014
T08 L04	0.001	0.001	0.001	0.001	0.08	0.029
T07 T06	0.001	0.001	0.001	0.001	0.002	0.001
T07 T05	0.001	0.001	0.001	0.001	0.001	0.049
T07 T04	0.001	0.001	0.001	0.001	0.031	0.001
T07 T03	0.001	0.001	0.001	0.002	0.007	0.002
T07 T02	0.001	0.001	0.001	0.001	0.117	0.005
T07 T01	0.001	0.001	0.001	0.001	0.055	0.001
T07 L01	0.001	0.001	0.001	0.001	0.22	0.025
T07 L02	0.001	0.001	0.001	0.002	0.15	0.045
T07 L03	0.001	0.001	0.001	0.001	0.171	0.002
T07 L04	0.001	0.001	0.001	0.001	0.265	0.006
T06 T05	0.001	0.001	0.001	0.001	0.004	0.006
T06 T04	0.001	0.001	0.001	0.001	0.059	0.002
T06 T03	0.001	0.001	0.001	0.001	0.025	0.04
T06 T02	0.001	0.001	0.001	0.001	0.089	0.022
T06 T01	0.001	0.001	0.001	0.001	0.036	0.002
T06 L01	0.001	0.001	0.001	0.001	0.041	0.007
T06 L02	0.001	0.004	0.001	0.003	0.207	0.031
T06 L03	0.001	0.001	0.001	0.001	0.356	0.029
T06 L04	0.001	0.001	0.001	0.001	0.44	0.01
T05 T04	0.001	0.001	0.001	0.001	0.019	0.042
T05 T03	0.001	0.001	0.001	0.001	0.131	0.394
T05 T02	0.001	0.001	0.001	0.001	0.253	0.022
T05 T01	0.001	0.001	0.001	0.001	0.052	0.026
T05 L01	0.001	0.001	0.001	0.001	0.077	0.018
T05 L02	0.001	0.001	0.001	0.002	0.102	0.001
T05 L03	0.001	0.001	0.001	0.001	0.249	0.02
T05 L04	0.001	0.001	0.001	0.001	0.329	0.035
T04 T03	0.001	0.001	0.001	0.001	0.104	0.001
T04 T02	0.001	0.001	0.001	0.001	0.14	0.001
T04 T01	0.001	0.001	0.001	0.001	0.778	0.001
T04 L01	0.001	0.001	0.001	0.001	0.138	0.086
T04 L02	0.001	0.001	0.001	0.005	0.032	0.037
T04 L03	0.001	0.001	0.001	0.001	0.002	0.015
T04 L04	0.001	0.001	0.001	0.001	0.044	0.006
T03 T02	0.001	0.001	0.001	0.001	0.018	0.001
T03 T01	0.001	0.001	0.001	0.001	0.026	0.008
T03 L01	0.001	0.001	0.001	0.001	0.037	0.125
T03 L02	0.001	0.002	0.001	0.006	0.016	0.149
T03 L03	0.001	0.001	0.001	0.001	0.015	0.056
T03 L04	0.001	0.001	0.001	0.006	0.049	0.088
T02 T01	0.001	0.001	0.001	0.001	0.482	0.009
T02 L01	0.001	0.001	0.001	0.001	0.033	0.145
T02 L02	0.001	0.001	0.001	0.001	0.046	0.046
T02 L03	0.001	0.001	0.001	0.001	0.022	0.035
T02 L04	0.001	0.001	0.001	0.002	0.077	0.151
T01 L01	0.001	0.001	0.001	0.001	0.005	0.125
T01 L02	0.001	0.001	0.001	0.001	0.005	0.02
T01 L03	0.001	0.001	0.001	0.001	0.03	0.016
T01 L04	0.001	0.001	0.001	0.001	0.207	0.024
L01 L02	0.001	0.001	0.001	0.004	0.007	0.034
L01 L03	0.001	0.001	0.001	0.001	0.067	0.026
L01 L04	0.001	0.001	0.001	0.001	0.113	0.531
L02 L03	0.001	0.001	0.001	0.001	0.029	0.007
L02 L04	0.001	0.001	0.001	0.002	0.091	0.021
L03 L04	0.001	0.001	0.001	0.001	0.038	0.015

## Sheet: Supplementary Data 8
Supplementary Data 8. Results (p-values) obtained from phylogenetic and non-phylogenetic 2B-PLSs for each pair of vertebrae for the diaphragmatic start count procedure. The results for all pinnipeds, phocids and otariids are shown. Benjamini-Hochberg method used for each sets of 2B-PLS analyses, p-values correction are shown (BHα).
	All pinnipeds		Phocids		Otariids
	2B-PLS	phy 2B-PLS	2B-PLS	phy 2B-PLS	2B-PLS	phy 2B-PLS
BHα	0.05	0.049	0.045	0.045	0.001	0.04
PreD07 PreD06	0.001	0.001	0.001	0.001	0.004	0.005
PreD07 PreD05	0.001	0.001	0.001	0.001	0.004	0.002
PreD07 PreD04	0.001	0.001	0.001	0.001	0.007	0.007
PreD07 PreD03	0.001	0.001	0.001	0.001	0.129	0.054
PreD07 PreD02	0.001	0.001	0.001	0.001	0.017	0.068
PreD07 PreD01	0.001	0.001	0.001	0.001	0.001	0.01
PreD07 Diaph	0.001	0.001	0.001	0.001	0.024	0.017
PreD07 PostD01	0.001	0.001	0.001	0.001	0.045	0.019
PreD07 PostD02	0.001	0.001	0.001	0.001	0.039	0.067
PreD07 PostD03	0.001	0.001	0.001	0.001	0.178	0.038
PreD07 PostD04	0.001	0.004	0.001	0.001	0.065	0.003
PreD07 PostD05	0.001	0.016	0.048	0.101	0.018	0.007
PreD07 PostD06	0.001	0.001	0.002	0.002	0.226	0.001
PreD07 PostD07	0.001	0.001	0.001	0.004	0.491	0.04
PreD07 PostD08	0.001	0.001	0.001	0.001	0.031	0.18
PreD06 PreD05	0.001	0.001	0.001	0.001	0.001	0.001
PreD06 PreD04	0.001	0.001	0.001	0.001	0.004	0.001
PreD06 PreD03	0.001	0.001	0.001	0.001	0.042	0.023
PreD06 PreD02	0.001	0.001	0.001	0.001	0.011	0.006
PreD06 PreD01	0.001	0.001	0.001	0.001	0.003	0.002
PreD06 Diaph	0.001	0.001	0.001	0.001	0.015	0.014
PreD06 PostD01	0.001	0.001	0.001	0.001	0.093	0.005
PreD06 PostD02	0.001	0.001	0.001	0.001	0.004	0.051
PreD06 PostD03	0.001	0.001	0.001	0.001	0.15	0.031
PreD06 PostD04	0.001	0.004	0.001	0.001	0.066	0.001
PreD06 PostD05	0.001	0.013	0.049	0.058	0.014	0.001
PreD06 PostD06	0.001	0.001	0.001	0.001	0.269	0.007
PreD06 PostD07	0.001	0.003	0.001	0.014	0.693	0.04
PreD06 PostD08	0.001	0.001	0.001	0.001	0.064	0.095
PreD05 PreD04	0.001	0.001	0.001	0.001	0.004	0.001
PreD05 PreD03	0.001	0.001	0.001	0.001	0.07	0.026
PreD05 PreD02	0.001	0.001	0.001	0.001	0.033	0.012
PreD05 PreD01	0.001	0.001	0.001	0.001	0.006	0.001
PreD05 Diaph	0.001	0.001	0.001	0.001	0.02	0.025
PreD05 PostD01	0.001	0.001	0.001	0.001	0.076	0.007
PreD05 PostD02	0.001	0.001	0.001	0.001	0.017	0.055
PreD05 PostD03	0.001	0.001	0.001	0.001	0.248	0.033
PreD05 PostD04	0.001	0.005	0.001	0.001	0.029	0.007
PreD05 PostD05	0.001	0.027	0.001	0.082	0.014	0.002
PreD05 PostD06	0.001	0.001	0.001	0.001	0.018	0.009
PreD05 PostD07	0.001	0.001	0.001	0.014	0.74	0.054
PreD05 PostD08	0.001	0.001	0.001	0.001	0.061	0.169
PreD04 PreD03	0.001	0.001	0.001	0.001	0.011	0.018
PreD04 PreD02	0.001	0.001	0.001	0.001	0.009	0.001
PreD04 PreD01	0.001	0.001	0.001	0.001	0.002	0.002
PreD04 Diaph	0.001	0.001	0.001	0.001	0.061	0.032
PreD04 PostD01	0.001	0.001	0.001	0.001	0.005	0.004
PreD04 PostD02	0.001	0.001	0.001	0.001	0.003	0.036
PreD04 PostD03	0.001	0.001	0.001	0.001	0.049	0.011
PreD04 PostD04	0.001	0.002	0.001	0.001	0.049	0.018
PreD04 PostD05	0.001	0.047	0.001	0.112	0.006	0.004
PreD04 PostD06	0.001	0.001	0.001	0.001	0.028	0.028
PreD04 PostD07	0.001	0.001	0.001	0.009	0.369	0.055
PreD04 PostD08	0.001	0.001	0.001	0.001	0.294	0.116
PreD03 PreD02	0.001	0.001	0.001	0.001	0.01	0.002
PreD03 PreD01	0.001	0.001	0.001	0.001	0.084	0.02
PreD03 Diaph	0.001	0.001	0.001	0.001	0.149	0.114
PreD03 PostD01	0.001	0.001	0.001	0.001	0.014	0.007
PreD03 PostD02	0.001	0.001	0.001	0.001	0.405	0.007
PreD03 PostD03	0.001	0.001	0.001	0.001	0.073	0.005
PreD03 PostD04	0.001	0.003	0.003	0.001	0.14	0.005
PreD03 PostD05	0.001	0.017	0.121	0.001	0.457	0.033
PreD03 PostD06	0.001	0.001	0.001	0.001	0.089	0.025
PreD03 PostD07	0.001	0.001	0.001	0.003	0.303	0.009
PreD03 PostD08	0.001	0.001	0.001	0.001	0.399	0.023
PreD02 PreD01	0.001	0.001	0.001	0.001	0.001	0.008
PreD02 Diaph	0.001	0.001	0.002	0.001	0.021	0.084
PreD02 PostD01	0.001	0.001	0.001	0.001	0.012	0.006
PreD02 PostD02	0.001	0.001	0.001	0.001	0.003	0.007
PreD02 PostD03	0.001	0.001	0.001	0.001	0.118	0.002
PreD02 PostD04	0.001	0.001	0.003	0.001	0.087	0.014
PreD02 PostD05	0.001	0.011	0.063	0.002	0.105	0.015
PreD02 PostD06	0.001	0.001	0.001	0.001	0.075	0.023
PreD02 PostD07	0.001	0.001	0.001	0.011	0.222	0.018
PreD02 PostD08	0.001	0.001	0.001	0.001	0.317	0.095
PreD01 Diaph	0.001	0.001	0.001	0.001	0.042	0.012
PreD01 PostD01	0.001	0.001	0.001	0.001	0.097	0.002
PreD01 PostD02	0.001	0.001	0.001	0.001	0.005	0.012
PreD01 PostD03	0.001	0.001	0.001	0.001	0.282	0.005
PreD01 PostD04	0.001	0.002	0.001	0.001	0.275	0.002
PreD01 PostD05	0.001	0.001	0.001	0.067	0.021	0.001
PreD01 PostD06	0.001	0.001	0.001	0.001	0.542	0.003
PreD01 PostD07	0.001	0.001	0.001	0.002	0.61	0.03
PreD01 PostD08	0.001	0.001	0.001	0.001	0.819	0.112
Diaph PostD01	0.001	0.001	0.001	0.001	0.189	0.03
Diaph PostD02	0.001	0.001	0.001	0.001	0.053	0.054
Diaph PostD03	0.001	0.001	0.001	0.001	0.232	0.054
Diaph PostD04	0.001	0.001	0.003	0.014	0.264	0.025
Diaph PostD05	0.001	0.004	0.039	0.16	0.16	0.015
Diaph PostD06	0.001	0.001	0.001	0.001	0.474	0.002
Diaph PostD07	0.001	0.001	0.002	0.001	0.451	0.009
Diaph PostD08	0.001	0.001	0.001	0.001	0.648	0.071
PostD01 PostD02	0.001	0.001	0.001	0.001	0.004	0.001
PostD01 PostD03	0.001	0.001	0.001	0.001	0.188	0.001
PostD01 PostD04	0.001	0.002	0.002	0.001	0.012	0.002
PostD01 PostD05	0.001	0.002	0.087	0.05	0.058	0.001
PostD01 PostD06	0.001	0.001	0.001	0.001	0.116	0.008
PostD01 PostD07	0.001	0.001	0.001	0.002	0.127	0.002
PostD01 PostD08	0.001	0.001	0.001	0.001	0.55	0.022
PostD02 PostD03	0.001	0.001	0.001	0.001	0.019	0.001
PostD02 PostD04	0.001	0.002	0.001	0.012	0.397	0.02
PostD02 PostD05	0.001	0.026	0.051	0.001	0.939	0.028
PostD02 PostD06	0.001	0.001	0.001	0.001	0.585	0.011
PostD02 PostD07	0.001	0.001	0.001	0.004	0.205	0.01
PostD02 PostD08	0.001	0.002	0.001	0.002	0.151	0.009
PostD03 PostD04	0.001	0.002	0.001	0.01	0.135	0.015
PostD03 PostD05	0.001	0.003	0.044	0.031	0.725	0.025
PostD03 PostD06	0.001	0.001	0.001	0.001	0.174	0.016
PostD03 PostD07	0.001	0.001	0.001	0.002	0.193	0.002
PostD03 PostD08	0.001	0.001	0.001	0.001	0.258	0.006
PostD04 PostD05	0.001	0.002	0.106	0.054	0.105	0.002
PostD04 PostD06	0.001	0.001	0.003	0.008	0.013	0.002
PostD04 PostD07	0.001	0.002	0.001	0.047	0.244	0.029
PostD04 PostD08	0.001	0.001	0.001	0.001	0.178	0.075
PostD05 PostD06	0.001	0.001	0.044	0.026	0.021	0.005
PostD05 PostD07	0.001	0.036	0.062	0.251	0.022	0.059
PostD05 PostD08	0.001	0.09	0.073	0.162	0.213	0.061
PostD06 PostD07	0.001	0.001	0.001	0.001	0.043	0.004
PostD06 PostD08	0.001	0.001	0.001	0.001	0.007	0.017
PostD07 PostD08	0.001	0.001	0.001	0.004	0.022	0.002

## Sheet: Supplementary Data 9
Supplementary Data 9. Results (p-values) obtained from phylogenetic and non-phylogenetic 2B-PLSs for each pair of vertebrae for the selected vertebrae procedure. The results for all pinnipeds, phocids and otariids are shown. Benjamini-Hochberg method used for each sets of 2B-PLS analyses, p-values correction are shown (BHα).
	All pinnipeds		Phocids		Otariids
	2B-PLS	phy 2B-PLS	2B-PLS	phy 2B-PLS	2B-PLS	phy 2B-PLS
BHα	0.05	0.05	0.05	0.05	0.046	0.03
Tfirst Tmid	0.001	0.001	0.001	0.001	0.2	0.03
Tfirst Diaph	0.001	0.001	0.001	0.001	0.037	0.009
Tfirst Tlast	0.001	0.001	0.001	0.001	0.013	0.013
Tfirst Lfirst	0.001	0.001	0.001	0.002	0.181	0.006
Tfirst Llast	0.001	0.002	0.001	0.013	0.183	0.026
Tmid Diaph	0.001	0.001	0.001	0.001	0.012	0.043
Tmid Tlast	0.001	0.001	0.001	0.001	0.053	0.017
Tmid Lfirst	0.001	0.001	0.001	0.001	0.092	0.006
Tmid Llast	0.001	0.002	0.001	0.001	0.009	0.055
Diaph Tlast	0.001	0.001	0.001	0.001	0.214	0.017
Diaph Lfirst	0.001	0.001	0.001	0.001	0.185	0.218
Diaph Llast	0.001	0.001	0.001	0.001	0.231	0.044
Tlast Lfirst	0.001	0.001	0.001	0.001	0.005	0.125
Tlast Llast	0.001	0.001	0.001	0.001	0.027	0.011
Lfirst Llast	0.001	0.001	0.001	0.001	0.146	0.417

## Sheet: Supplementary Data 10
Supplementary Data 10. Results of Procrustes ANOVAs for phocids for the cervical plus joined thoracolumbar count procedure. The independent variable is the log-transformed centroid size (logCS). MS, mean of squares; Rsq, R square; F, F statistics; Z, Z-score; Pr, p-value.
C03	Df	SS	MS	Rsq	F	Z	Pr(>F)
log(CS)	1	0.011	0.011	0.109	1.594	1.142	0.144
Residuals	13	0.097	0.007	0.89
Total	14	0.108
C04	Df	SS	MS	Rsq	F	Z	Pr(>F)
log(CS)	1	0.01	0.01	0.101	1.469	0.983	0.177
Residuals	13	0.094	0.007	0.898
Total	14	0.105
C05	Df	SS	MS	Rsq	F	Z	Pr(>F)
log(CS)	1	0.012	0.012	0.108	1.585	1.12	0.147
Residuals	13	0.1	0.007	0.891
Total	14	0.112
C06	Df	SS	MS	Rsq	F	Z	Pr(>F)
log(CS)	1	0.01	0.01	0.099	1.44	0.966	0.184
Residuals	13	0.098	0.007	0.9
Total	14	0.109
C07	Df	SS	MS	Rsq	F	Z	Pr(>F)
log(CS)	1	0.013	0.013	0.124	1.845	1.312	0.113
Residuals	13	0.097	0.007	0.875
Total	14	0.111
TL01	Df	SS	MS	Rsq	F	Z	Pr(>F)
log(CS)	1	0.019	0.019	0.158	2.452	1.901	0.027
Residuals	13	0.104	0.008	0.841
Total	14	0.123
TL02	Df	SS	MS	Rsq	F	Z	Pr(>F)
log(CS)	1	0.023	0.023	0.18	2.861	2.231	0.008
Residuals	13	0.107	0.008	0.819
Total	14	0.131
TL03	Df	SS	MS	Rsq	F	Z	Pr(>F)
log(CS)	1	0.021	0.021	0.167	2.612	2.096	0.017
Residuals	13	0.107	0.008	0.832
Total	14	0.128
TL04	Df	SS	MS	Rsq	F	Z	Pr(>F)
log(CS)	1	0.025	0.025	0.199	3.242	2.2	0.009
Residuals	13	0.103	0.007	0.8
Total	14	0.129
TL05	Df	SS	MS	Rsq	F	Z	Pr(>F)
log(CS)	1	0.022	0.022	0.176	2.777	1.852	0.028
Residuals	13	0.104	0.008	0.823
Total	14	0.126
TL06	Df	SS	MS	Rsq	F	Z	Pr(>F)
log(CS)	1	0.022	0.022	0.177	2.813	1.912	0.024
Residuals	13	0.102	0.007	0.822
Total	14	0.124
TL07	Df	SS	MS	Rsq	F	Z	Pr(>F)
log(CS)	1	0.021	0.021	0.179	2.834	1.978	0.017
Residuals	13	0.097	0.007	0.82
Total	14	0.118
TL08	Df	SS	MS	Rsq	F	Z	Pr(>F)
log(CS)	1	0.022	0.022	0.187	2.99	1.976	0.016
Residuals	13	0.097	0.007	0.812
Total	14	0.119
TL09	Df	SS	MS	Rsq	F	Z	Pr(>F)
log(CS)	1	0.019	0.019	0.163	2.549	1.641	0.055
Residuals	13	0.097	0.007	0.836
Total	14	0.116
TL10	Df	SS	MS	Rsq	F	Z	Pr(>F)
log(CS)	1	0.02	0.02	0.165	2.58	1.717	0.042
Residuals	13	0.101	0.007	0.834
Total	14	0.121
TL11	Df	SS	MS	Rsq	F	Z	Pr(>F)
log(CS)	1	0.016	0.016	0.145	2.208	1.607	0.058
Residuals	13	0.099	0.007	0.854
Total	14	0.11678
TL12	Df	SS	MS	Rsq	F	Z	Pr(>F)
log(CS)	1	0.013	0.013	0.124	1.846	1.335	0.094
Residuals	13	0.097	0.007	0.875
Total	14	0.111
TL13	Df	SS	MS	Rsq	F	Z	Pr(>F)
log(CS)	1	0.018	0.018	0.156	2.413	1.83	0.028
Residuals	13	0.101	0.007	0.843
Total	14	0.12
TL14	Df	SS	MS	Rsq	F	Z	Pr(>F)
log(CS)	1	0.016	0.016	0.136	2.056	1.588	0.061
Residuals	13	0.104	0.008	0.863
Total	14	0.121
TL15	Df	SS	MS	Rsq	F	Z	Pr(>F)
log(CS)	1	0.018	0.018	0.141	2.136	1.654	0.044
Residuals	13	0.114	0.008	0.858
Total	14	0.133
TL16	Df	SS	MS	Rsq	F	Z	Pr(>F)
log(CS)	1	0.024	0.024	0.196	3.18	2.163	0.007
Residuals	13	0.1	0.007	0.803
Total	14	0.124
TL17	Df	SS	MS	Rsq	F	Z	Pr(>F)
log(CS)	1	0.012	0.012	0.12	1.78	1.274	0.09
Residuals	13	0.093	0.007	0.879
Total	14	0.105
TL18	Df	SS	MS	Rsq	F	Z	Pr(>F)
log(CS)	1	0.013	0.013	0.124	1.84	1.365	0.081
Residuals	13	0.095	0.007	0.875
Total	14	0.108
TL19	Df	SS	MS	Rsq	F	Z	Pr(>F)
log(CS)	1	0.016	0.016	0.138	2.091	1.561	0.062
Residuals	13	0.1	0.007	0.861
Total	14	0.116
TL20	Df	SS	MS	Rsq	F	Z	Pr(>F)
log(CS)	1	0.011	0.011	0.111	1.632	1.193	0.127
Residuals	13	0.094	0.007	0.888
Total	14	0.106

## Sheet: Supplementary Data 11
Supplementary Data 11. Results of Procrustes ANOVAs for phocids for the thoracolumbar boundary count procedure. The independent variable is the log-transformed centroid size (logCS). MS, mean of squares; Rsq, R square; F, F statistics; Z, Z-score; Pr, p-value.
L01	Df	SS	MS	Rsq	F	Z	Pr(>F)
log(CS)	1	0.016	0.016	0.146	2.236	1.62	0.048
Residuals	13	0.095	0.007	0.853
Total	14	0.112
L02	Df	SS	MS	Rsq	F	Z	Pr(>F)
log(CS)	1	0.013	0.013	0.123	1.835	1.329	0.083
Residuals	13	0.093	0.007	0.876
Total	14	0.106
L03	Df	SS	MS	Rsq	F	Z	Pr(>F)
log(CS)	1	0.0142	0.014	0.129	1.94	1.431	0.076
Residuals	13	0.095	0.007	0.87
Total	14	0.109
L04	Df	SS	MS	Rsq	F	Z	Pr(>F)
log(CS)	1	0.013	0.013	0.117	1.729	1.247	0.115
Residuals	13	0.1	0.007	0.882
Total	14	0.113
T01	Df	SS	MS	Rsq	F	Z	Pr(>F)
log(CS)	1	0.019	0.019	0.162	2.519	1.965	0.023
Residuals	13	0.102	0.007	0.837
Total	14	0.122
T02	Df	SS	MS	Rsq	F	Z	Pr(>F)
log(CS)	1	0.018	0.018	0.152	2.344	1.823	0.035
Residuals	13	0.101	0.007	0.847
Total	14	0.119
T03	Df	SS	MS	Rsq	F	Z	Pr(>F)
log(CS)	1	0.019	0.0199	0.161	2.505	1.95	0.021
Residuals	13	0.103	0.007	0.838
Total	14	0.123
T04	Df	SS	MS	Rsq	F	Z	Pr(>F)
log(CS)	1	0.016	0.016	0.15	2.306	1.702	0.043
Residuals	13	0.095	0.007	0.849
Total	14	0.112
T05	Df	SS	MS	Rsq	F	Z	Pr(>F)
log(CS)	1	0.02	0.02	0.165	2.585	1.945	0.026
Residuals	13	0.101	0.007	0.834
Total	14	0.121
T06	Df	SS	MS	Rsq	F	Z	Pr(>F)
log(CS)	1	0.02	0.02	0.175	2.769	1.812	0.033
Residuals	13	0.098	0.007	0.824
Total	14	0.119
T07	Df	SS	MS	Rsq	F	Z	Pr(>F)
log(CS)	1	0.017	0.017	0.153	2.365	1.577	0.067
Residuals	13	0.098	0.007	0.846
Total	14	0.115
T08	Df	SS	MS	Rsq	F	Z	Pr(>F)
log(CS)	1	0.022	0.022	0.184	2.949	2.014	0.015
Residuals	13	0.098	0.007	0.815
Total	14	0.12
T09	Df	SS	MS	Rsq	F	Z	Pr(>F)
log(CS)	1	0.021	0.021	0.18	2.866	1.994	0.016
Residuals	13	0.096	0.007	0.819
Total	14	0.117
T10	Df	SS	MS	Rsq	F	Z	Pr(>F)
log(CS)	1	0.024	0.024	0.187	2.998	2.007	0.017
Residuals	13	0.104	0.008	0.812
Total	14	0.128
T11	Df	SS	MS	Rsq	F	Z	Pr(>F)
log(CS)	1	0.021	0.021	0.169	2.659	1.782	0.035
Residuals	13	0.103	0.007	0.83
Total	14	0.124
T12	Df	SS	MS	Rsq	F	Z	Pr(>F)
log(CS)	1	0.026	0.026	0.202	3.303	2.269	0.007
Residuals	13	0.104	0.008	0.797
Total	14	0.131
T13	Df	SS	MS	Rsq	F	Z	Pr(>F)
log(CS)	1	0.021	0.021	0.163	2.536	2.167	0.015
Residuals	13	0.112	0.008	0.836
Total	14	0.134

[truncated: 11 more sheets: Supplementary Data 12, Supplementary Data 13, Supplementary Data 14, Supplementary Data 15, Supplementary Data 16, Supplementary Data 17, Supplementary Data 18, Supplementary Data 19, Supplementary Data 20, Supplementary Data 21, Supplementary Data 22]
